# Supplementary material for: Intrinsic disorder and conformational coexistence in auxin coreceptors
Source: Proc Natl Acad Sci U S A. 2023 Sep 27;120(40):e2221286120. doi: 10.1073/pnas.2221286120 (PMC10556615; doi:10.1073/pnas.2221286120)
Supplement: Supplementary file 2 — Dataset S01 (TXT) [file pnas.2221286120.sd01.txt]

!!index array str
 "ip6"
!entry.ip6.unit.atoms table  str name  str type  int typex  int resx  int flags  int seq  int elmnt  dbl chg
 "PX2" "P2" 0 1 131072 1 -1 -1.000000
 "PX4" "P4" 0 1 131072 2 -1 -1.000000
 "PX6" "P6" 0 1 131072 3 -1 -1.000000
 "PX3" "P3" 0 1 131072 4 -1 -1.000000
 "PX1" "P1" 0 1 131072 5 -1 -1.000000
 "PX5" "P5" 0 1 131072 6 -1 -1.000000
!entry.ip6.unit.atomspertinfo table  str pname  str ptype  int ptypex  int pelmnt  dbl pchg
 "PX2" "P2" 0 -1 0.0
 "PX4" "P4" 0 -1 0.0
 "PX6" "P6" 0 -1 0.0
 "PX3" "P3" 0 -1 0.0
 "PX1" "P1" 0 -1 0.0
 "PX5" "P5" 0 -1 0.0
!entry.ip6.unit.boundbox array dbl
 -1.000000
 0.0
 0.0
 0.0
 0.0
!entry.ip6.unit.childsequence single int
 2
!entry.ip6.unit.connect array int
 0
 0
!entry.ip6.unit.connectivity table  int atom1x  int atom2x  int flags
 1 4 1
 1 5 1
 2 3 1
 2 4 1
 2 6 1
 3 5 1
 3 6 1
 4 5 1
!entry.ip6.unit.hierarchy table  str abovetype  int abovex  str belowtype  int belowx
 "U" 0 "R" 1
 "R" 1 "A" 1
 "R" 1 "A" 2
 "R" 1 "A" 3
 "R" 1 "A" 4
 "R" 1 "A" 5
 "R" 1 "A" 6
!entry.ip6.unit.name single str
 "ip6"
!entry.ip6.unit.positions table  dbl x  dbl y  dbl z
 48.941000 42.994000 39.482000
 44.229000 44.280000 36.938000
 47.314000 37.908000 36.334000
 48.723000 45.919000 36.196000
 51.322000 40.730000 36.128000
 44.426000 40.539000 34.023000
!entry.ip6.unit.residueconnect table  int c1x  int c2x  int c3x  int c4x  int c5x  int c6x
 0 0 0 0 0 0
!entry.ip6.unit.residues table  str name  int seq  int childseq  int startatomx  str restype  int imagingx
 "ip6" 1 7 1 "?" 0
!entry.ip6.unit.residuesPdbSequenceNumber array int
 0
!entry.ip6.unit.solventcap array dbl
 -1.000000
 0.0
 0.0
 0.0
 0.0
!entry.ip6.unit.velocities table  dbl x  dbl y  dbl z
 0.0 0.0 0.0
 0.0 0.0 0.0
 0.0 0.0 0.0
 0.0 0.0 0.0
 0.0 0.0 0.0
 0.0 0.0 0.0
 0.0 0.0 0.0
 0.0 0.0 0.0
 0.0 0.0 0.0
 0.0 0.0 0.0
 0.0 0.0 0.0
 0.0 0.0 0.0
 0.0 0.0 0.0
 0.0 0.0 0.0
 0.0 0.0 0.0
 0.0 0.0 0.0
 0.0 0.0 0.0
 0.0 0.0 0.0
 0.0 0.0 0.0
 0.0 0.0 0.0
 0.0 0.0 0.0
 0.0 0.0 0.0
 0.0 0.0 0.0
 0.0 0.0 0.0
 0.0 0.0 0.0
 0.0 0.0 0.0
 0.0 0.0 0.0
 0.0 0.0 0.0
 0.0 0.0 0.0
 0.0 0.0 0.0
 0.0 0.0 0.0
 0.0 0.0 0.0
 0.0 0.0 0.0
 0.0 0.0 0.0
 0.0 0.0 0.0
 0.0 0.0 0.0
 0.0 0.0 0.0
 0.0 0.0 0.0
 0.0 0.0 0.0
 0.0 0.0 0.0
 0.0 0.0 0.0
 0.0 0.0 0.0
