# Supplementary material for: Intrinsic disorder and conformational coexistence in auxin coreceptors
Source: Proc Natl Acad Sci U S A. 2023 Sep 27;120(40):e2221286120. doi: 10.1073/pnas.2221286120 (PMC10556615; doi:10.1073/pnas.2221286120)
Supplement: Supplementary file 3 — Dataset S02 (TXT) [file pnas.2221286120.sd02.txt]

addAtomTypes { { "P1"  "V" "sp3" } { "P2"  "V" "sp3" } { "P3"  "V" "sp3" } { "P4"  "V" "sp3" } { "P5"  "V" "sp3" } { "P6"  "V" "sp3" } }
loadoff ip6-lib.txt
loadamberparams ip6-frcmod.txt
loadoff aux-lib.txt
loadamberparams aux-frcmod.txt
