# Supplementary material for: Intrinsic disorder and conformational coexistence in auxin coreceptors
Source: Proc Natl Acad Sci U S A. 2023 Sep 27;120(40):e2221286120. doi: 10.1073/pnas.2221286120 (PMC10556615; doi:10.1073/pnas.2221286120)
Supplement: Supplementary file 4 — Dataset S03 (TXT) [file pnas.2221286120.sd03.txt]

#BCG2 , BOE1, BOE2 from D, all else from W
> CGRES
  CGNAME   aux
  ALLNAME  IAC
  MAP C2           => BCE
  MAP C5           => BCZ
  MAP C7           => BCG1
  MAP C18          => BCG2
  MAP N            => BNE
  MAP O2           => BOE1
  MAP O3           => BOE2
  MAP HN           => BPE

#all BCE from F, all PXs from SEP
> CGRES
  CGNAME   ip6
  ALLNAME  IHP
  MAP P1           => PX1
  MAP P2           => PX2
  MAP P3           => PX3
  MAP P4           => PX4
  MAP P5           => PX5
  MAP P6           => PX6
