# Supplementary material for: Intrinsic disorder and conformational coexistence in auxin coreceptors
Source: Proc Natl Acad Sci U S A. 2023 Sep 27;120(40):e2221286120. doi: 10.1073/pnas.2221286120 (PMC10556615; doi:10.1073/pnas.2221286120)
Supplement: Supplementary file 5 — Dataset S04 (TXT) [file pnas.2221286120.sd04.txt]

Remark line goes here
MASS

BOND
W2-XD     50.00      2.59

ANGLE
XD-W2-WN      5.98    144.00
W2-XD-X6      1.20    120.00
WC-W2-XD      5.98    100.30

DIHE
WN-W2-XD-X6   1           0.00           0.00           1.00
XD-W2-WN-WH   1           0.00           0.00           1.00
W2-XD-X6-X6   1           0.00           0.00           1.00
WC-WC-W2-XD   1           0.00           0.00           1.00
WC-WN-W2-XD   1           0.00           0.00           1.00
WC-W2-XD-X6   1           0.00           0.00           1.00

IMPROPER

NONBON
