# Supplementary material for: Intrinsic disorder and conformational coexistence in auxin coreceptors
Source: Proc Natl Acad Sci U S A. 2023 Sep 27;120(40):e2221286120. doi: 10.1073/pnas.2221286120 (PMC10556615; doi:10.1073/pnas.2221286120)
Supplement: Supplementary file 6 — Dataset S05 (TXT) [file pnas.2221286120.sd05.txt]

!!index array str
 "aux"
!entry.aux.unit.atoms table  str name  str type  int typex  int resx  int flags  int seq  int elmnt  dbl chg
 "BCE"  "WC" 0 1 131072 1 -1  0.000
 "BCZ"  "WC" 0 1 131072 2 -1  0.000
 "BCG1" "W2" 0 1 131072 3 -1  0.000
 "BCG2" "XD" 0 1 131072 4 -1 -0.300
 "BNE"  "WN" 0 1 131072 5 -1 -0.100
 "BOE1" "X6" 0 1 131072 6 -1 -0.350
 "BOE2" "X6" 0 1 131072 7 -1 -0.350
 "BPE"  "WH" 0 1 131072 8 -1  0.100
!entry.aux.unit.atomspertinfo table  str pname  str ptype  int ptypex  int pelmnt  dbl pchg
 "BCE"  "WC" 0 -1 0.0
 "BCZ"  "WC" 0 -1 0.0
 "BCG1" "W2" 0 -1 0.0
 "BCG2" "XD" 0 -1 0.0
 "BNE"  "WN" 0 -1 0.0
 "BOE1" "X6" 0 -1 0.0
 "BOE2" "X6" 0 -1 0.0
 "BPE"  "WH" 0 -1 0.0
!entry.aux.unit.boundbox array dbl
 -1.000000
 0.0
 0.0
 0.0
 0.0
!entry.aux.unit.childsequence single int
 2
!entry.aux.unit.connect array int
 0
 0
!entry.aux.unit.connectivity table  int atom1x  int atom2x  int flags
 1 2 1
 1 3 1
 2 5 1
 2 8 1
 3 4 1
 3 5 1
 4 6 1
 4 7 1
 5 8 1
 6 7 1
!entry.aux.unit.hierarchy table  str abovetype  int abovex  str belowtype  int belowx
 "U" 0 "R" 1
 "R" 1 "A" 1
 "R" 1 "A" 2
 "R" 1 "A" 3
 "R" 1 "A" 4
 "R" 1 "A" 5
 "R" 1 "A" 6
 "R" 1 "A" 7
 "R" 1 "A" 8
!entry.aux.unit.name single str
 "aux"
!entry.aux.unit.positions table  dbl x  dbl y  dbl z
 33.125000 41.913000 35.844000
 33.474000 40.680000 35.235000
 32.717000 40.008000 34.185000
 30.301000 39.343000 34.832000
 34.893000 39.304000 34.186000
 30.606000 38.202000 35.151000
 29.242000 39.851000 35.218000
 35.687000 38.699000 34.036000
!entry.aux.unit.residueconnect table  int c1x  int c2x  int c3x  int c4x  int c5x  int c6x
 0 0 0 0 0 0
!entry.aux.unit.residues table  str name  int seq  int childseq  int startatomx  str restype  int imagingx
 "aux" 1 9 1 "?" 0
!entry.aux.unit.residuesPdbSequenceNumber array int
 0
!entry.aux.unit.solventcap array dbl
 -1.000000
 0.0
 0.0
 0.0
 0.0
!entry.aux.unit.velocities table  dbl x  dbl y  dbl z
 0.0 0.0 0.0
 0.0 0.0 0.0
 0.0 0.0 0.0
 0.0 0.0 0.0
 0.0 0.0 0.0
 0.0 0.0 0.0
 0.0 0.0 0.0
 0.0 0.0 0.0
 0.0 0.0 0.0
 0.0 0.0 0.0
 0.0 0.0 0.0
 0.0 0.0 0.0
 0.0 0.0 0.0
 0.0 0.0 0.0
 0.0 0.0 0.0
 0.0 0.0 0.0
 0.0 0.0 0.0
 0.0 0.0 0.0
 0.0 0.0 0.0
 0.0 0.0 0.0
 0.0 0.0 0.0
