# Supplementary material for: Intrinsic disorder and conformational coexistence in auxin coreceptors
Source: Proc Natl Acad Sci U S A. 2023 Sep 27;120(40):e2221286120. doi: 10.1073/pnas.2221286120 (PMC10556615; doi:10.1073/pnas.2221286120)
Supplement: Supplementary file 7 — Dataset S06 (TXT) [file pnas.2221286120.sd06.txt]

Remark line goes here
MASS
P1       50.00
P2       50.00
P3       50.00
P4       50.00
P5       50.00
P6       50.00

BOND
P3-P1     15.00      5.80
P6-P1     15.00      4.91
P6-P5     15.00      4.54
P4-P6     15.00      7.11
P4-P3     15.00      4.84
P4-P5     15.00      4.75
P2-P3     15.00      4.41
P2-P1     15.00      4.70

ANGLE
P1-P6-P5     20.00     99.50
P3-P2-P1     75.00     79.20
P3-P4-P5     20.00     97.70
P6-P4-P3     20.00     83.50
P6-P4-P5     75.00     39.00
P6-P1-P3     20.00     98.50
P4-P6-P1     20.00     80.90
P4-P6-P5     75.00     41.20
P4-P3-P1     20.00     96.60
P4-P5-P6     75.00     99.80
P2-P3-P4     20.00     72.90
P2-P3-P1     75.00     52.60
P2-P1-P6     20.00     80.40
P2-P1-P3     75.00     48.20

DIHE
P1-P6-P4-P5   1          20.00         -64.13           1.00
P1-P3-P4-P5   1          20.00        -220.74           1.00
P3-P4-P6-P1   1          20.00        -174.88           1.00
P3-P4-P6-P5   1          20.00        -290.75           1.00
P3-P1-P6-P5   1          20.00        -147.38           1.00
P6-P4-P3-P1   1          20.00        -184.30           1.00
P6-P1-P2-P3   1          20.00        -290.65           1.00
P6-P5-P4-P3   1          20.00        -110.33           1.00
P4-P6-P1-P3   1          20.00        -184.29           1.00
P4-P3-P2-P1   1          20.00         -67.33           1.00
P4-P3-P1-P6   1          20.00        -173.74           1.00
P4-P5-P6-P1   1          20.00        -244.28           1.00
P2-P3-P4-P6   1          20.00        -231.87           1.00
P2-P3-P4-P5   1          20.00        -268.31           1.00
P2-P3-P1-P6   1          20.00        -111.11           1.00
P2-P1-P6-P4   1          20.00        -139.44           1.00
P2-P1-P6-P5   1          20.00        -102.53           1.00
P2-P1-P3-P4   1          20.00        -242.63           1.00

IMPROPER

NONBON
  P1        2.600000  0.200000
  P2        2.600000  0.200000
  P3        2.600000  0.200000
  P4        2.600000  0.200000
  P5        2.600000  0.200000
  P6        2.600000  0.200000

LJEDIT
  X2     P1      6.06130  0.02390  0.0     0.02390
  X3     P1      6.06130  0.02390  0.0     0.02390
  X5     P1      6.06130  0.02390  0.0     0.02390
  X7     P1      6.17354  0.07170  0.0     0.07170
  XM     P1      6.17354  0.07170  0.0     0.07170
  X1     P1      5.38782  0.02390  0.0     0.02390
  MgX    P1      6.28579  0.02390  0.0     0.02390
  CaX    P1      6.28579  0.02390  0.0     0.02390
  X2     P2      6.06130  0.02390  0.0     0.02390
  X3     P2      6.06130  0.02390  0.0     0.02390
  X5     P2      6.06130  0.02390  0.0     0.02390
  X7     P2      6.17354  0.07170  0.0     0.07170
  XM     P2      6.17354  0.07170  0.0     0.07170
  X1     P2      5.38782  0.02390  0.0     0.02390
  MgX    P2      6.28579  0.02390  0.0     0.02390
  CaX    P2      6.28579  0.02390  0.0     0.02390
  X2     P3      6.06130  0.02390  0.0     0.02390
  X3     P3      6.06130  0.02390  0.0     0.02390
  X5     P3      6.06130  0.02390  0.0     0.02390
  X7     P3      6.17354  0.07170  0.0     0.07170
  XM     P3      6.17354  0.07170  0.0     0.07170
  X1     P3      5.38782  0.02390  0.0     0.02390
  MgX    P3      6.28579  0.02390  0.0     0.02390
  CaX    P3      6.28579  0.02390  0.0     0.02390
  X2     P4      6.06130  0.02390  0.0     0.02390
  X3     P4      6.06130  0.02390  0.0     0.02390
  X5     P4      6.06130  0.02390  0.0     0.02390
  X7     P4      6.17354  0.07170  0.0     0.07170
  XM     P4      6.17354  0.07170  0.0     0.07170
  X1     P4      5.38782  0.02390  0.0     0.02390
  MgX    P4      6.28579  0.02390  0.0     0.02390
  CaX    P4      6.28579  0.02390  0.0     0.02390
  X2     P5      6.06130  0.02390  0.0     0.02390
  X3     P5      6.06130  0.02390  0.0     0.02390
  X5     P5      6.06130  0.02390  0.0     0.02390
  X7     P5      6.17354  0.07170  0.0     0.07170
  XM     P5      6.17354  0.07170  0.0     0.07170
  X1     P5      5.38782  0.02390  0.0     0.02390
  MgX    P5      6.28579  0.02390  0.0     0.02390
  CaX    P5      6.28579  0.02390  0.0     0.02390
  X2     P6      6.06130  0.02390  0.0     0.02390
  X3     P6      6.06130  0.02390  0.0     0.02390
  X5     P6      6.06130  0.02390  0.0     0.02390
  X7     P6      6.17354  0.07170  0.0     0.07170
  XM     P6      6.17354  0.07170  0.0     0.07170
  X1     P6      5.38782  0.02390  0.0     0.02390
  MgX    P6      6.28579  0.02390  0.0     0.02390
  CaX    P6      6.28579  0.02390  0.0     0.02390
  P1     QP      3.36739  0.16013  0.0     0.16013
  P2     QP      3.36739  0.16013  0.0     0.16013
  P3     QP      3.36739  0.16013  0.0     0.16013
  P4     QP      3.36739  0.16013  0.0     0.16013
  P5     QP      3.36739  0.16013  0.0     0.16013
  P6     QP      3.36739  0.16013  0.0     0.16013
  P1     OW      4.76517  0.11992  0.0     0.11992
  P2     OW      4.76517  0.11992  0.0     0.11992
  P3     OW      4.76517  0.11992  0.0     0.11992
  P4     OW      4.76517  0.11992  0.0     0.11992
  P5     OW      4.76517  0.11992  0.0     0.11992
  P6     OW      4.76517  0.11992  0.0     0.11992
  P1     Na+     5.85513  0.16214  0.0     0.16214
  P1     K+      6.21994  0.16214  0.0     0.16214
  P1     Cl-     6.41637  0.16214  0.0     0.16214
  P2     Na+     5.85513  0.16214  0.0     0.16214
  P2     K+      6.21994  0.16214  0.0     0.16214
  P2     Cl-     6.41637  0.16214  0.0     0.16214
  P3     Na+     5.85513  0.16214  0.0     0.16214
  P3     K+      6.21994  0.16214  0.0     0.16214
  P3     Cl-     6.41637  0.16214  0.0     0.16214
  P4     Na+     5.85513  0.16214  0.0     0.16214
  P4     K+      6.21994  0.16214  0.0     0.16214
  P4     Cl-     6.41637  0.16214  0.0     0.16214
  P5     Na+     5.85513  0.16214  0.0     0.16214
  P5     K+      6.21994  0.16214  0.0     0.16214
  P5     Cl-     6.41637  0.16214  0.0     0.16214
  P6     Na+     5.85513  0.16214  0.0     0.16214
  P6     K+      6.21994  0.16214  0.0     0.16214
  P6     Cl-     6.41637  0.16214  0.0     0.16214
